# Supplementary material for: Metabolomic Analysis of the Responses of Bryophyte Tortella tortuosa (Hedw.) Limpr. to Cadmium (Cd) Stress
Source: Int J Mol Sci. 2025 Mar 21;26(7):2856. doi: 10.3390/ijms26072856 (PMC11989171; doi:10.3390/ijms26072856)
Supplement: Supplementary file 1 [file ijms-26-02856-s001.zip]

Archive with 1 entries (1 files):
- ijms-3520983-supplementary.pdf
